# Supplementary material for: Monitoring Immune Modulation in Season Population: Identifying Effects and Markers Related to Apis mellifera ligustica Honey Bee Health
Source: Biomolecules. 2023 Dec 22;14(1):19. doi: 10.3390/biom14010019 (PMC10813216; doi:10.3390/biom14010019)
Supplement: Supplementary file 1 [file biomolecules-14-00019-s001.zip]

Archive with 1 entries (1 files):
- biomolecules-2743289-supplementary.pdf
